# Supplementary material for: Paths of Suicidal Ideation Identification and Suicidal Behavior Intervention: A Qualitative Comparative Analysis of Chinese Young People
Source: Healthcare (Basel). 2025 Dec 1;13(23):3128. doi: 10.3390/healthcare13233128 (PMC12692109; doi:10.3390/healthcare13233128)
Supplement: Supplementary file 1 [file healthcare-13-03128-s001.zip]

Archive with 2 entries (2 files):
- Table S1. Code-rule.pdf
- Table S2. coding-results.csv
