# Supplementary material for: Paths of Suicidal Ideation Identification and Suicidal Behavior Intervention: A Qualitative Comparative Analysis of Chinese Young People
Source: Healthcare (Basel). 2025 Dec 1;13(23):3128. doi: 10.3390/healthcare13233128 (PMC12692109; doi:10.3390/healthcare13233128)
Supplement: Supplementary file 1 [file healthcare-13-03128-s001.zip › Table S2. coding-results.csv]

Case	Psychological disorders	Suicidal history	Suicide communication	Suicidal time	Suicidal location	Suicidal ideation identification	Suicidal methods	Peer support	School support	Family support	Suicidal behaviors intervention
A01	1	0	1	1	0	0	0	1	0	1	1
A02	1	0	0	1	1	0	0	1	1	1	1
A03	1	1	1	0	1	1	0	0	1	1	1
A04	0	0	1	1	1	1	0	1	1	1	1
A05	0	0	1	1	0	1	0	1	0	1	1
A06	1	0	0	1	0	0	0	0	1	1	1
A07	1	1	1	1	1	1	0	1	1	1	1
A08	0	0	0	1	1	0	1	1	1	1	1
A09	1	0	1	1	1	1	0	0	1	1	1
A10	1	1	0	1	1	1	0	0	1	1	1
A11	0	0	0	1	0	0	1	0	1	1	1
A12	1	1	0	1	0	0	0	1	0	1	1
A13	1	0	0	1	1	0	0	0	1	1	1
A14	1	0	1	1	1	0	0	1	1	1	1
A15	1	0	0	1	1	0	1	0	1	1	1
A16	1	1	0	1	1	0	0	1	1	1	1
A17	0	0	0	0	1	0	0	1	1	0	1
A18	1	0	0	1	0	0	0	1	0	1	1
A19	1	1	0	1	0	0	0	1	0	1	1
A20	1	0	0	0	1	0	1	1	1	1	1
A21	1	0	1	1	1	1	0	0	1	1	1
A22	1	0	0	1	1	0	0	1	1	1	1
A23	1	0	0	1	1	0	1	0	1	0	1
A24	1	0	1	0	1	0	1	0	0	0	0
A25	0	0	1	1	1	1	0	1	1	1	1
A26	1	0	0	1	1	0	0	1	1	0	1
A27	1	1	0	1	1	1	0	0	1	1	1
A28	1	1	0	1	1	0	0	1	1	1	1
A29	1	1	1	1	1	1	0	0	1	1	1
A30	1	0	1	1	1	1	0	0	1	0	1
A31	1	0	1	1	1	1	0	1	1	1	1
A32	1	0	1	1	1	1	0	0	1	0	1
A33	1	0	1	1	1	0	0	1	1	1	1
A34	1	0	1	0	1	1	0	0	1	1	1
A35	1	0	1	1	1	1	0	0	1	0	1
A36	1	1	0	1	0	0	0	1	0	0	0
A37	0	0	0	1	1	0	1	1	1	1	1
A38	0	0	1	1	0	1	0	1	1	1	1
A39	1	0	0	1	1	0	0	0	1	0	1
A40	1	0	1	1	1	1	0	1	1	1	1
A41	1	0	1	1	1	1	0	0	1	1	1
A42	1	0	1	1	1	1	0	0	1	1	1
A43	1	0	0	0	0	0	1	0	0	0	0
A44	1	0	0	0	0	0	1	0	0	0	0
A45	0	0	0	0	0	0	1	1	0	0	0
A46	1	1	1	1	1	1	0	1	1	1	1
A47	0	0	0	0	1	0	1	0	0	0	0
